# Supplementary material for: Rapid and sensitive RPA-Cas12a-fluorescence assay for point-of-care detection of African swine fever virus
Source: PLoS One. 2021 Jul 19;16(7):e0254815. doi: 10.1371/journal.pone.0254815 (PMC8289064; doi:10.1371/journal.pone.0254815)
Supplement: S1 Data — (XLSX) [file pone.0254815.s002.xlsx]

## Sheet: Sheet1
Fig. 2B-F
Name		Fluorescence			Average	Error bar
crRNA1	ASFV	23301	22062	24242	23201.7	631.269
	CT	4572	6211	5392	5391.67	473.139
crRNA2	ASFV	20071	19223	23022	20772	1151.33
	CT	4326	3604	4646	4192	308.171
crRNA3	ASFV	23586	23680	23013	23426.3	208.441
	CT	4190	5465	5005	4886.67	372.786
crRNA4	ASFV	5163	5382	5300	5281.67	63.881
	CT	2138	1753	1923	1938	111.393
crRNA5	ASFV	8435	7840	8251	8175.33	175.879
	CT	1910	2027	1969	1968.67	33.7754
Fig. 3
DNA concentration	Fluorescence			Average	Error bar
5 nM	41166	40833	41378	41125.7	158.615
2.5 nM	40668	40551	39311	40176.7	434.149
2 nM	42052	39853	39236	40380.3	854.6
1.5 nM	41142	41408	41274	41274.7	76.7883
1 nM	38935	37197	39862	38664.7	781.103
0.5 nM	29511	26629	28213	28117.7	833.326
0.25 nM	14965	13510	12702	13725.7	662.112
0.2 nM	11329	11045	12611	11661.7	481.695
0.15 nM	9637	8901	8875	9137.67	249.779
0.1 nM	5273	6626	6176	6025	397.808
0.05 nM	4620	4830	4570	4673.33	79.652
CT	2713	3207	3502	3140.67	230.167
Fig. 4B
DNA concentration	Fluorescence			Average	Error bar
2×108	7894	8038	8021	7984.33	45.4325
2×107	7471	8057	8007	7845	187.556
2×106	8046	8451	8172	8223	119.662
2×105	7516	8332	8878	8242	395.742
2×104	8487	8251	7969	8235.67	149.73
2×103	8048	8600	9033	8560.33	285.036
2×102	9912	8995	8175	9027.33	501.689
2×101	9480	10109	8993	9527.33	323.03
2×100	9156	10071	9781	9669.33	269.974
CT	1478	1543	1622	1547.67	41.6347
Fig. 5A
Time	Fluorescence			Average	Error bar
5 min	5003	6260	6147	5803.33	401.494
10 min	7147	7190	7013	7116.67	53.2989
15 min	7346	7082	7701	7376.33	179.332
20 min	7925	8989	7789	8234.33	379.37
25 min	7796	7549	7910	7751.67	106.543
30 min	7892	7864	7304	7686.67	191.504
CT	1522	1471	1461	1484.67	18.8886
